# Supplementary material for: Evaluation of Amisulbrom Products for the Management of Clubroot of Canola (Brassica napus)
Source: Plants (Basel). 2023 Dec 21;13(1):28. doi: 10.3390/plants13010028 (PMC10780551; doi:10.3390/plants13010028)
Supplement: Supplementary file 1 [file plants-13-00028-s001.zip]

Archive with 1 entries (1 files):
- plants-2728008-supplementary.pdf
